# Supplementary material for: Somatosensory Psychophysical Losses in Inhabitants of Riverside Communities of the Tapajós River Basin, Amazon, Brazil: Exposure to Methylmercury Is Possibly Involved
Source: PLoS One. 2015 Dec 11;10(12):e0144625. doi: 10.1371/journal.pone.0144625 (PMC4676688; doi:10.1371/journal.pone.0144625)
Supplement: S1 Dataset — Psychophysical measurements. Values obtained from mercury-exposed subjects and non-exposed subjects from Amazon riverside villages. (XLSX) [file pone.0144625.s001.xlsx]

## Sheet: Mercury concentration
Tapajós population					Furo do Maracujá population
ID	Age (year old)	Mercury concentration (ppm)			ID	Age (year old)	Mercury concentration (ppm)
1	40	3.4			1	48	0.401
2	32	23.7			2	21	0.8
3	34	11.33			3	33	1.2
4	36	8.3			4	33	0.202
5	14	2			5	47	2.344
6	23	8.5			6	34	0.592
7	28	7.2			7	35	0.569
8	34	12.5			8	45	1.436
9	16	9.1			9	45	0.026
10	19	4.7			10	28	0.724
11	34	0.9			11	30	0.514
12	37	8.85			12	22	0.685
13	17	2.6			13	22	0.115
14	29	5.7			14	25	0.569
15	27	3.2			15	53	1.445
16	35	5.8			16	15	0.078
17	13	18.3			17	35	0.957
18	20	3.8			18	17	0.081
19	52	12.9			19	39	0.0043
20	36	1.6			20	26	1.619
21	49	4.8			21	15	0
22	20	3.4			22	19	1.527
23	19	5.02			23	20	0.015
24	28	7.6			24	37	0.135
25	46	4			25	41	0.608
26	42	29			26	33	0.67
27	23	11			27	13	0.317
28	47	11			28	19	0.335
29	18	4.3			29	16	1.274
30	53	4.8			30	47	0.416
31	51	14.3			31	50	0.74
32	33	5.7			32	47	0.197
33	52	60			33	15	0.893
34	27	26.9			34	47	2.4
35	50	15.1			35	35	0.481
36	33	35.1			36	27	0.113
37	15	6.7			37	13	0.102
38	50	8.9			38	52	0.671
39	42	0.02			39	24	0.884
40	50	0			40	23	0.114
41	17	1.7			41	40	0.6
42	14	1.4			42	22	0.784
43	47	3.5			43	25	0.715
44	27	8.2			44	32	1.3
45	26	12.7			45	30	1.1
46	37	1.7			46	36	2
47	35	3.6			47	13	1.12
48	31	3			48	19	1
49	31	6.6			49	32	0.7
50	30	8
51	18	1.3
52	21	9.3
53	29	5
54	30	0.6
55	24	3
56	19	7.4
57	14	1.8
58	45	1.6
59	47	2.8
60	52	2.59
61	35	7
62	40	2.3
63	39	21.1
64	35	9.1
65	37	8.3
66	17	11.9
67	19	5.2
68	38	9.1
69	27	1.12
70	36	3.8
71	14	4.6
72	49	14.7
73	27	6
74	34	9.6
75	27	25.9
76	30	23.3
77	39	9.2
78	31	5.4
79	49	2.9
80	47	9
81	37	9.8
82	29	9
83	27	1.2
84	39	6.8
85	37	21.5
86	53	16
87	35	1.9
88	52	11.9
89	32	7.9
90	43	15.3
91	26	3.6
92	33	3.2
93	49	3.8
94	25	4.4
95	14	18.2
96	17	4.07
97	38	10.1
98	50	4.9
99	34	7.2
100	26	4.3
101	34	9.2
102	29	3.7
103	40	4.5
104	34	23.3
105	49	20
106	36	5.3
107	40	13.2
108	40	19.6

## Sheet: Tactile threshold
Tapajós population									Furo do Maracujá population
	Log 10 Threshold (g)									Log 10 Threshold (g)
ID	Lower lip	Right chest	Left chest	Right index	Left index	Right halux	Left halux		ID	Lower lip	Right chest	Left chest	Right index	Left index	Right halux	Left halux
1	3.22	2.44	2.44	3.22	3.22	3.61	3.61		1	3.22	3.61	3.61	3.84	3.84	3.84	3.84
2	1.65	2.44	2.44	3.84	3.84	3.84	3.61		2	2.36	3.61	3.61	2.44	2.83	3.84	3.84
3	2.83	6.65	2.44	6.65	4.17	6.65	3.61		3	2.44	3.61	3.61	2.83	2.44	3.22	3.61
4	2.36	3.22	6.1	4.17	6.1	4.17	6.45		4	2.36	2.83	2.83	2.83	2.83	3.22	3.22
5	1.65	2.36	2.36	2.44	2.44	3.22	3.22		5	2.83	3.61	3.61	2.36	3.84	3.84	3.84
6	2.36	2.36	2.36	2.44	2.44	2.83	3.22		6	2.83	3.22	3.61	2.36	3.61	3.84	3.84
7	2.36	3.22	3.22	3.22	3.22	3.61	3.61		7	2.36	1.65	1.65	2.36	3.61	3.61	3.61
8	2.83	3.84	3.84	3.22	3.22	3.84	3.84		8	2.36	3.22	3.61	3.84	3.84	3.84	3.84
9	2.44	2.44	2.44	2.44	2.44	3.61	3.61		9	2.44	3.22	3.22	2.36	3.22	2.83	2.83
10	1.65	2.44	2.44	2.44	2.44	2.83	2.83		10	2.44	2.44	2.44	2.83	2.83	3.22	3.61
11	3.61	3.84	3.84	3.22	3.22	4.17	4.17		11	2.44	3.22	3.22	2.83	3.22	3.22	3.61
12	2.83	3.22	3.22	3.22	3.22	3.22	3.22		12	2.44	2.83	2.44	2.83	3.61	3.61	3.61
13	2.36	3.61	3.61	3.61	3.61	3.84	3.84		13	2.36	1.65	2.36	2.83	2.83	3.61	3.61
14	1.65	2.44	2.44	2.44	2.44	2.83	2.83		14	2.36	3.61	3.61	2.36	3.22	3.22	3.22
15	2.44	3.84	3.84	3.61	3.61	4.08	4.08		15	1.65	2.83	2.44	4.31	3.61	3.84	3.84
16	3.22	3.22	3.84	3.84	3.84	4.17	4.74		16	2.83	3.22	3.61	2.83	2.83	3.22	3.22
17	3.61	3.61	2.83	2.83	2.83	3.61	3.61		17	2.83	3.84	3.84	2.36	3.61	3.84	3.84
18	3.22	3.61	3.61	3.22	3.22	3.84	3.84		18	2.44	3.61	3.61	2.44	2.44	3.22	3.61
19	3.84	4.08	4.08	4.08	4.08	4.17	4.17		19	3.61	3.61	3.61	2.36	3.22	4.08	4.08
20	2.44	3.22	3.22	2.83	2.83	3.61	3.22		20	2.36	3.61	3.61	2.83	2.83	4.08	4.08
21	1.65	3.61	3.61	3.22	3.22	3.61	3.61		21	2.44	3.84	3.84	3.22	3.22	3.61	3.22
22	3.61	3.61	3.61	3.22	2.83	3.84	3.84		22	2.36	2.44	2.44	2.36	2.44	2.83	2.44
23	3.61	3.61	3.61	3.22	3.22	3.84	3.84		23	3.61	3.84	3.84	3.84	4.08	3.84	3.61
24	3.22	3.61	3.61	3.61	3.61	3.84	4.08		24	2.83	2.44	2.44	3.84	3.61	3.84	3.84
25	3.22	4.74	4.17	5.88	6.1	5.88	5.46		25	2.83	3.61	3.84	2.83	2.83	3.61	3.61
26	3.22	3.84	3.84	3.84	3.84	4.74	4.74		26	1.65	3.61	3.22	2.36	3.61	2.83	2.83
27	3.84	3.84	3.84	3.84	3.84	4.31	4.08		27	1.65	3.61	3.61	3.22	2.83	3.61	3.61
28	2.83	3.22	3.22	4.08	4.08	4.08	4.08		28	2.83	2.83	3.22	3.22	3.22	3.61	3.61
29	2.36	3.22	2.83	3.22	3.22	3.61	3.61		29	2.36	3.22	3.22	3.22	2.83	3.22	3.22
30	3.84	4.08	3.84	4.17	4.17	4.08	4.08		30	2.83	3.61	3.61	3.22	3.22	3.84	3.84
31	3.22	3.22	3.22	3.22	3.22	3.22	3.22		31	2.83	3.84	3.84	3.22	3.22	3.84	3.84
32	2.83	4.08	4.08	3.84	3.84	4.08	4.08		32	2.36	3.22	3.61	3.22	3.61	3.22	3.61
33	4.56	4.93	4.93	4.93	4.93	4.93	4.93		33	2.36	2.83	2.83	2.36	2.36	3.22	2.36
34	3.61	3.84	3.84	3.61	3.61	3.61	3.61		34	2.36	2.44	2.36	3.84	3.61	3.84	3.84
35	2.83	4.08	4.08	4.08	4.08	3.84	4.08		35	2.36	3.22	3.61	2.36	3.61	3.61	3.84
36	3.84	3.84	3.84	3.22	3.22	4.17	4.17		36	2.83	3.61	3.22	3.22	3.22	3.61	3.61
37	2.44	3.84	3.61	3.84	3.61	3.84	3.61		37	2.36	3.61	3.61	3.22	3.22	3.61	3.22
38	2.44	3.22	3.22	4.17	4.31	3.84	4.08		38	2.83	2.83	2.83	2.36	3.61	3.22	3.22
39	2.44	3.61	3.61	3.61	3.22	3.84	3.84		39	2.83	3.61	3.61	3.22	3.22	3.22	2.83
40	2.36	2.36	2.36	3.22	2.83	3.22	2.83		40	1.65	3.61	3.61	3.22	3.22	3.61	3.61
41	1.65	3.22	2.83	3.22	2.83	3.84	3.84		41	1.65	3.22	3.61	2.83	2.83	3.61	3.61
42	2.44	3.61	3.22	3.22	3.22	3.61	3.61		42	2.44	3.22	3.61	2.36	3.61	3.22	3.61
43	3.22	3.22	3.61	3.84	3.84	3.61	3.61		43	2.36	3.61	3.61	3.22	3.22	3.61	3.61
44	3.84	3.84	3.84	3.84	3.84	3.84	3.84		44	1.65	3.22	3.61	2.83	2.83	3.22	3.22
45	2.83	3.84	3.61	3.61	3.61	3.84	3.84		45	1.65	2.44	2.83	2.36	2.36	3.61	3.61
46	3.22	3.84	3.84	3.84	3.61	3.84	3.84		46	2.83	3.84	3.84	2.36	3.61	4.08	3.84
47	3.22	3.84	3.84	3.61	3.61	3.84	3.84		47	2.36	3.61	3.61	2.83	2.83	3.61	3.61
48	3.22	3.84	3.84	3.61	3.22	3.84	3.84		48	1.65	2.36	2.36	2.83	2.83	2.83	3.61
49	2.44	3.61	3.22	3.61	3.22	3.61	3.61		49	2.44	2.44	2.83	2.83	2.83	3.61	3.22
50	2.44	3.61	3.61	3.84	3.61	4.17	4.17
51	3.22	3.22	3.22	3.61	3.61	3.84	3.84
52	3.61	3.22	3.22	3.22	3.22	3.61	3.61
53	2.83	3.22	3.22	3.22	2.83	3.84	3.61
54	2.44	3.61	3.61	3.22	3.22	3.84	3.84
55	3.61	3.84	3.84	3.84	3.61	3.84	3.84
56	2.83	3.61	3.22	3.22	2.44	3.61	3.61
57	2.44	3.84	3.84	2.83	2.83	3.84	3.84
58	3.61	3.84	3.61	3.84	3.84	4.31	4.31
59	2.83	3.22	3.22	3.84	3.84	4.08	4.08
60	3.22	3.84	3.84	3.84	3.84	3.84	3.84
61	2.83	3.61	3.61	3.84	3.84	4.56	4.31
62	2.83	3.61	3.61	3.61	3.84	3.84	3.84
63	3.22	3.61	3.22	3.84	3.84	3.61	3.22
64	2.36	3.22	3.22	3.61	3.22	3.84	3.84
65	3.22	3.84	3.61	3.84	3.84	4.17	4.17
66	2.83	3.22	3.22	3.61	3.61	4.08	4.08
67	2.83	3.84	3.84	3.22	3.22	3.61	3.61
68	3.22	4.08	4.08	4.08	4.08	4.31	4.08
69	2.44	3.22	3.22	3.22	3.22	3.84	3.84
70	2.83	3.84	4.08	3.84	3.84	4.31	4.31
71	1.65	3.61	3.22	3.22	3.22	3.84	3.84
72	1.65	4.08	4.08	3.61	2.83	3.84	3.61
73	2.83	3.84	3.22	3.84	3.84	3.84	3.61
74	2.44	2.83	2.44	4.08	3.84	3.84	3.61
75	2.36	3.22	3.22	2.44	2.83	3.22	3.22
76	1.65	3.84	3.84	3.61	3.61	4.31	4.31
77	2.44	3.61	3.61	4.31	4.31	4.17	4.17
78	2.44	3.84	3.84	3.22	3.22	3.84	3.84
79	2.36	2.44	2.36	3.22	3.61	1.65	2.36
80	1.65	3.22	3.61	3.61	2.83	3.61	3.84
81	3.22	3.84	3.84	3.84	3.84	3.84	3.84
82	2.83	3.61	3.22	3.22	3.22	3.61	3.61
83	2.36	3.61	2.44	3.61	2.44	3.22	2.83
84	3.22	3.61	3.22	3.61	3.22	4.08	3.84
85	2.44	4.08	3.84	3.61	2.83	4.56	4.17
86	2.44	2.83	2.83	3.61	3.22	3.84	3.84
87	2.44	3.61	3.61	2.83	2.83	3.22	3.22
88	3.22	3.61	3.22	4.08	4.17	3.84	4.31
89	1.65	2.44	2.44	3.22	3.22	3.84	3.84
90	2.83	2.83	2.83	3.22	3.22	3.61	3.61
91	1.65	3.61	3.61	3.61	3.22	3.61	3.61
92	1.65	3.61	3.84	4.08	4.31	5.18	6.1
93	3.22	3.22	3.22	3.61	3.61	3.61	3.61
94	3.61	3.84	3.84	3.22	3.22	3.84	3.61
95	2.83	4.17	4.17	4.08	4.08	4.74	4.74
96	3.22	3.22	3.61	3.22	3.22	3.61	3.22
97	2.36	3.84	3.84	3.61	3.22	4.17	4.17
98	3.61	4.17	4.31	4.08	3.61	3.84	3.84
99	1.65	3.61	3.84	3.61	3.22	4.08	4.08
100	1.65	2.83	2.36	2.83	2.83	3.61	3.61
101	1.65	3.22	3.61	3.61	3.22	4.31	4.31
102	2.44	2.83	2.44	2.83	2.83	3.22	3.22
103	2.36	3.22	3.22	3.84	2.83	3.22	3.22
104	3.22	3.84	3.84	3.61	3.61	4.17	4.17
105	2.36	3.84	3.61	4.17	3.84	4.56	4.31
106	2.44	3.61	3.84	4.08	3.84	4.17	4.17
107	2.83	3.22	3.61	3.61	3.61	3.84	3.84
108	2.36	3.61	2.83	3.61	3.61	4.08	4.08

## Sheet: Vibration threshold
	Tapajós population							Furo do Maracujá population
	Vibration sense threshold (s)							Vibration sense threshold (s)
ID	Right outer maleoulus	Left outer maleoulus	Right wrist	Left wrist	Upper sternum		ID	Right outer maleoulus	Left outer maleoulus	Right wrist	Left wrist	Upper sternum
1	6.89	7.14	7.015	6.89	6.97		1	7.39	6.905	8.69	8.27	7.565
2	8.08	8.885	6.095	7.97	6.83		2	9.245	7.22	9.26	10.5	5.08
3	7.56	7.905	7.62	8.19	7.285		3	8.345	8.745	8.785	9.27	7.41
4	7.325	6.25	6.905	8.095	4.925		4	6.86	7.575	7.5	7.53	5.6
5	6.84	6.655	7.435	7.65	7.955		5	8.31	9.045	7.4	7.205	7.715
6	8.67	9.405	8.01	8.515	7.34		6	6.67	7.17	8.4	8.265	5.2
7	9.815	9.8	8.455	8.465	6.2		7	6.08	8.125	7.185	7.455	5.47
8	9.61	10.38	6.67	7.44	7.14		8	8.31	9.515	9.3	9.105	5.76
9	9.625	11.265	9.67	9.22	9.6		9	7.705	8.185	9.25	9.465	6.03
10	8.465	7.83	6.69	7.83	7.8		10	7.89	7.25	6.42	7	5.22
11	9.02	8.855	8.105	8.245	5.405		11	8.34	9.61	9.945	9.985	6.92
12	6.675	7.125	6.28	6.24	5.685		12	8.86	8.73	9.975	9.125	7.3
13	7.11	6.345	9.015	9.19	7.27		13	7.67	8.77	9.44	11.15	7.795
14	7.25	8.435	8.65	9.52	7.875		14	10.735	9.16	9.06	11.045	7.94
15	5.2	4.89	5.25	6.015	6.08		15	8.095	7.36	7.395	9.205	6.125
16	6.39	5.095	6.995	7.84	5.415		16	8.935	9.285	9.75	10.17	7.355
17	8.55	8.47	6.37	7.27	5.765		17	9.16	8.795	9.8	10.41	8.875
18	7.36	7.49	8.34	7.205	6.91		18	7.345	8.845	9.515	9.13	7.13
19	6.7	7.33	9.42	9.625	9.705		19	8.125	9.285	10.345	10.11	8.8
20	8.5	7.65	9.875	9.575	9.5		20	9.98	9.42	9.795	9.4	8.325
21	5.27	5.235	5.56	5.36	6.295		21	9.175	8.735	9.08	8.485	7.595
22	7.33	6.64	5.875	8.035	6.97		22	8.345	8.845	7.845	8.485	7.735
23	10.875	9.25	9.92	10.91	8.63		23	7.405	7.265	8.31	8.08	6.155
24	9.675	9.575	10.145	9.815	6.935		24	8.685	9.155	8.13	9.155	7.045
25	7.41	8.735	6.62	10.75	5.98		25	10.26	10.075	11.28	10.19	8.61
26	8.5	9.485	10.61	10.865	7.94		26	10.295	10.715	10.55	10.33	6.84
27	7.735	6.795	8.255	7.275	6.16		27	9.38	9.465	9.45	9.935	8.75
28	8.565	11.77	10.36	11	8.81		28	8.98	8.23	8.645	9.06	8.25
29	9.77	9.955	9.735	10.44	7.905		29	9.015	8.895	10.285	10.38	8.55
30	7.08	7.64	7.92	8.66	7.815		30	8.47	8.515	7.74	8.865	5.64
31	7.42	7.7	7.315	8.045	4.92		31	8.98	7.895	8.995	9.69	8.08
32	7.655	7	7.55	7.2	7.2		32	7.5	7.125	7.875	8	6.67
33	4.89	5.435	5.265	5.065	7.275		33	8.435	8.58	9.03	9.155	7.86
34	5.72	6.97	5.735	6.64	6.205		34	5.725	6.545	6.66	6.525	5.965
35	10.875	10.59	12.155	10.265	8.39		35	11.125	10.16	8.345	9.14	7.955
36	4.67	4.17	6.735	4.67	4.765		36	8.265	9.19	7.515	7.155	5.685
37	9.06	10.405	8.405	10.455	8.97		37	10.03	9.44	10.42	10.3	8.455
38	10.355	7.39	8.09	7.83	8.075		38	7.675	7.96	8.465	8.08	6.92
39	9.925	10.39	11.05	10.91	9.13		39	9.395	9.17	9.86	9.125	8.05
40	6.455	7.02	5.75	5.175	5.98		40	11.67	11.795	11.285	11.075	9.185
41	4.14	3.95	5.47	4.92	7.215		41	10.675	10.37	9.645	10.86	9.64
42	8.58	8.33	9.735	8.55	8.695		42	7.735	7.685	7.825	8.42	6.375
43	8.92	8.66	7.25	7.91	6.03		43	10.3	11.515	10.575	10.59	8.94
44	4.36	4.11	5.845	6	6.155		44	6.92	7.315	7.565	8.235	7.095
45	7.355	7.815	7.64	9.075	6.95		45	6.41	7.635	7.61	7.53	6.11
46	6.175	6.08	8.325	7.92	6.67		46	8.11	7.25	8.035	8.02	6.705
47	7.515	8.03	8.515	8.845	5.86		47	7.765	8	8.79	8.235	7
48	9.015	9.105	8.76	8	6.47		48	7.14	7.245	7.295	7.69	6.33
49	9.515	9.015	10.76	11.485	8.815		49	7.88	7.245	7.28	7.515	5.56
50	8.065	8.345	8.465	8.895	8.385
51	7.735	6.045	6.55	6.505	6.08
52	8.21	8.255	10.27	10.05	8.36
53	8.325	7.795	10.94	10.66	8.58
54	8.155	7.8	8.015	7.66	6.73
55	7.735	7.125	8.315	7.185	8.95
56	6.06	5.625	4.95	5.95	5.015
57	6.39	6.205	7.03	7.295	5.69
58	8.17	8.285	8.485	9.075	6.425
59	7.985	8.395	7.78	8.235	5.56
60	6.255	5.685	5.705	6.455	5.22
61	6.375	5.91	6.06	6.145	5.105
62	9.35	8.375	9.22	10.175	5.81
63	7.345	7.325	6	6.085	4.825
64	8.435	9.41	7.365	7.985	7.05
65	6.595	6.89	7.14	7.125	7.175
66	7.75	8.1	8.575	7.55	6.25
67	6.08	7.155	5.265	5.42	5.13
68	5.095	5.53	6.635	6.98	6.295
69	7.065	6.935	6.95	7.655	4.535
70	7.67	6.47	8.145	8.84	8.515
71	9.58	7.655	8.565	8.925	5.655
72	7.815	7.825	7.98	7.345	5.83
73	4.86	5.85	5.25	6.505	5.035
74	6.815	8.715	8.99	7.955	7.56
75	6.91	6.235	7.205	8.42	7.345
76	8.92	8.965	8.84	8.675	6.455
77	9.42	10.3	8.72	10.04	8.145
78	6.955	7.525	8.265	8.455	6.38
79	7.845	8.315	7.87	7.825	7.31
80	8	8.39	9.985	9.22	6.77
81	7.125	7.315	5.8	6.205	4.675
82	6.495	6.88	6.015	6.525	7.08
83	9.03	9.03	8.83	9.295	6.94
84	7.395	7.455	7.37	6.45	7.41
85	9.85	10.61	9.95	10.89	6.31
86	6.665	7.55	6.125	6.675	5.32
87	8.45	9.74	10.705	10.35	7.625
88	8.3	6.28	6.595	7.045	5.64
89	10.37	10.045	10.92	11.36	9.99
90	11.56	9.22	9.15	9.47	7.37
91	9.47	9.34	10.19	9.465	8.53
92	5.035	3.735	5.47	6.41	6.325
93	5.535	5.66	7.025	6.955	5.37
94	10.03	10.54	8.89	8.89	7.175
95	7.51	7.72	7.73	8.38	6.595
96	8.28	8.41	7.41	9.64	7
97	7.14	7.065	7.5	7.705	6.325
98	7.015	5.705	5.345	4.97	5.25
99	13.755	10.25	10.67	11.36	8.67
100	7.735	7.11	7.115	6.435	6.375
101	6.56	5.61	6.685	6.215	5.33
102	8.605	8.575	7.825	8.5	7.615
103	7.795	8.625	7.815	7.66	5.61
104	10.05	10.685	8.815	8.925	6.55
105	7.995	7.485	9.035	8.715	7.94
106	9.08	8	7.7	7.72	7.62
107	7.11	7.545	8.08	7.7	5.57
108	11.51	10.425	9.95	12.23	8.39

## Sheet: 2-points discrimination thd
	Tapajós population							Furo do Maracujá population
	Two points discrimination threshold (mm)							Two points discrimination threshold (mm)
ID	Right outer maleoulus	Left outer maleoulus	Right wrist	Left wrist	Upper sternum		ID	Right outer maleoulus	Left outer maleoulus	Right wrist	Left wrist	Upper sternum
1	6.89	7.14	7.015	6.89	6.97		1	7.39	6.905	8.69	8.27	7.565
2	8.08	8.885	6.095	7.97	6.83		2	9.245	7.22	9.26	10.5	5.08
3	7.56	7.905	7.62	8.19	7.285		3	8.345	8.745	8.785	9.27	7.41
4	7.325	6.25	6.905	8.095	4.925		4	6.86	7.575	7.5	7.53	5.6
5	6.84	6.655	7.435	7.65	7.955		5	8.31	9.045	7.4	7.205	7.715
6	8.67	9.405	8.01	8.515	7.34		6	6.67	7.17	8.4	8.265	5.2
7	9.815	9.8	8.455	8.465	6.2		7	6.08	8.125	7.185	7.455	5.47
8	9.61	10.38	6.67	7.44	7.14		8	8.31	9.515	9.3	9.105	5.76
9	9.625	11.265	9.67	9.22	9.6		9	7.705	8.185	9.25	9.465	6.03
10	8.465	7.83	6.69	7.83	7.8		10	7.89	7.25	6.42	7	5.22
11	9.02	8.855	8.105	8.245	5.405		11	8.34	9.61	9.945	9.985	6.92
12	6.675	7.125	6.28	6.24	5.685		12	8.86	8.73	9.975	9.125	7.3
13	7.11	6.345	9.015	9.19	7.27		13	7.67	8.77	9.44	11.15	7.795
14	7.25	8.435	8.65	9.52	7.875		14	10.735	9.16	9.06	11.045	7.94
15	5.2	4.89	5.25	6.015	6.08		15	8.095	7.36	7.395	9.205	6.125
16	6.39	5.095	6.995	7.84	5.415		16	8.935	9.285	9.75	10.17	7.355
17	8.55	8.47	6.37	7.27	5.765		17	9.16	8.795	9.8	10.41	8.875
18	7.36	7.49	8.34	7.205	6.91		18	7.345	8.845	9.515	9.13	7.13
19	6.7	7.33	9.42	9.625	9.705		19	8.125	9.285	10.345	10.11	8.8
20	8.5	7.65	9.875	9.575	9.5		20	9.98	9.42	9.795	9.4	8.325
21	5.27	5.235	5.56	5.36	6.295		21	9.175	8.735	9.08	8.485	7.595
22	7.33	6.64	5.875	8.035	6.97		22	8.345	8.845	7.845	8.485	7.735
23	10.875	9.25	9.92	10.91	8.63		23	7.405	7.265	8.31	8.08	6.155
24	9.675	9.575	10.145	9.815	6.935		24	8.685	9.155	8.13	9.155	7.045
25	7.41	8.735	6.62	10.75	5.98		25	10.26	10.075	11.28	10.19	8.61
26	8.5	9.485	10.61	10.865	7.94		26	10.295	10.715	10.55	10.33	6.84
27	7.735	6.795	8.255	7.275	6.16		27	9.38	9.465	9.45	9.935	8.75
28	8.565	11.77	10.36	11	8.81		28	8.98	8.23	8.645	9.06	8.25
29	9.77	9.955	9.735	10.44	7.905		29	9.015	8.895	10.285	10.38	8.55
30	7.08	7.64	7.92	8.66	7.815		30	8.47	8.515	7.74	8.865	5.64
31	7.42	7.7	7.315	8.045	4.92		31	8.98	7.895	8.995	9.69	8.08
32	7.655	7	7.55	7.2	7.2		32	7.5	7.125	7.875	8	6.67
33	4.89	5.435	5.265	5.065	7.275		33	8.435	8.58	9.03	9.155	7.86
34	5.72	6.97	5.735	6.64	6.205		34	5.725	6.545	6.66	6.525	5.965
35	10.875	10.59	12.155	10.265	8.39		35	11.125	10.16	8.345	9.14	7.955
36	4.67	4.17	6.735	4.67	4.765		36	8.265	9.19	7.515	7.155	5.685
37	9.06	10.405	8.405	10.455	8.97		37	10.03	9.44	10.42	10.3	8.455
38	10.355	7.39	8.09	7.83	8.075		38	7.675	7.96	8.465	8.08	6.92
39	9.925	10.39	11.05	10.91	9.13		39	9.395	9.17	9.86	9.125	8.05
40	6.455	7.02	5.75	5.175	5.98		40	11.67	11.795	11.285	11.075	9.185
41	4.14	3.95	5.47	4.92	7.215		41	10.675	10.37	9.645	10.86	9.64
42	8.58	8.33	9.735	8.55	8.695		42	7.735	7.685	7.825	8.42	6.375
43	8.92	8.66	7.25	7.91	6.03		43	10.3	11.515	10.575	10.59	8.94
44	4.36	4.11	5.845	6	6.155		44	6.92	7.315	7.565	8.235	7.095
45	7.355	7.815	7.64	9.075	6.95		45	6.41	7.635	7.61	7.53	6.11
46	6.175	6.08	8.325	7.92	6.67		46	8.11	7.25	8.035	8.02	6.705
47	7.515	8.03	8.515	8.845	5.86		47	7.765	8	8.79	8.235	7
48	9.015	9.105	8.76	8	6.47		48	7.14	7.245	7.295	7.69	6.33
49	9.515	9.015	10.76	11.485	8.815		49	7.88	7.245	7.28	7.515	5.56
50	8.065	8.345	8.465	8.895	8.385
51	7.735	6.045	6.55	6.505	6.08
52	8.21	8.255	10.27	10.05	8.36
53	8.325	7.795	10.94	10.66	8.58
54	8.155	7.8	8.015	7.66	6.73
55	7.735	7.125	8.315	7.185	8.95
56	6.06	5.625	4.95	5.95	5.015
57	6.39	6.205	7.03	7.295	5.69
58	8.17	8.285	8.485	9.075	6.425
59	7.985	8.395	7.78	8.235	5.56
60	6.255	5.685	5.705	6.455	5.22
61	6.375	5.91	6.06	6.145	5.105
62	9.35	8.375	9.22	10.175	5.81
63	7.345	7.325	6	6.085	4.825
64	8.435	9.41	7.365	7.985	7.05
65	6.595	6.89	7.14	7.125	7.175
66	7.75	8.1	8.575	7.55	6.25
67	6.08	7.155	5.265	5.42	5.13
68	5.095	5.53	6.635	6.98	6.295
69	7.065	6.935	6.95	7.655	4.535
70	7.67	6.47	8.145	8.84	8.515
71	9.58	7.655	8.565	8.925	5.655
72	7.815	7.825	7.98	7.345	5.83
73	4.86	5.85	5.25	6.505	5.035
74	6.815	8.715	8.99	7.955	7.56
75	6.91	6.235	7.205	8.42	7.345
76	8.92	8.965	8.84	8.675	6.455
77	9.42	10.3	8.72	10.04	8.145
78	6.955	7.525	8.265	8.455	6.38
79	7.845	8.315	7.87	7.825	7.31
80	8	8.39	9.985	9.22	6.77
81	7.125	7.315	5.8	6.205	4.675
82	6.495	6.88	6.015	6.525	7.08
83	9.03	9.03	8.83	9.295	6.94
84	7.395	7.455	7.37	6.45	7.41
85	9.85	10.61	9.95	10.89	6.31
86	6.665	7.55	6.125	6.675	5.32
87	8.45	9.74	10.705	10.35	7.625
88	8.3	6.28	6.595	7.045	5.64
89	10.37	10.045	10.92	11.36	9.99
90	11.56	9.22	9.15	9.47	7.37
91	9.47	9.34	10.19	9.465	8.53
92	5.035	3.735	5.47	6.41	6.325
93	5.535	5.66	7.025	6.955	5.37
94	10.03	10.54	8.89	8.89	7.175
95	7.51	7.72	7.73	8.38	6.595
96	8.28	8.41	7.41	9.64	7
97	7.14	7.065	7.5	7.705	6.325
98	7.015	5.705	5.345	4.97	5.25
99	13.755	10.25	10.67	11.36	8.67
100	7.735	7.11	7.115	6.435	6.375
101	6.56	5.61	6.685	6.215	5.33
102	8.605	8.575	7.825	8.5	7.615
103	7.795	8.625	7.815	7.66	5.61
104	10.05	10.685	8.815	8.925	6.55
105	7.995	7.485	9.035	8.715	7.94
106	9.08	8	7.7	7.72	7.62
107	7.11	7.545	8.08	7.7	5.57
108	11.51	10.425	9.95	12.23	8.39
